# Supplementary material for: Utilization of the posterior iliac line for visualizing posterior column screws in obturator oblique view
Source: PLoS One. 2026 Apr 17;21(4):e0347522. doi: 10.1371/journal.pone.0347522 (PMC13089706; doi:10.1371/journal.pone.0347522)
Supplement: S1 File — (XLSX) [file pone.0347522.s001.xlsx]

## Sheet: Patient Information
Patient Number	Gender	Age
2	women	74
3	men	70
4	women	65
5	men	61
6	women	58
7	men	56
8	women	44
9	men	53
10	women	42
11	women	50
12	men	49
13	women	39
14	men	36
15	women	41
16	men	34
17	women	39
19	women	42
18	men	42
21	men	41
20	men	30
23	men	40
22	women	40
25	women	39
24	women	29
28	men	38
27	women	30
26	men	38
30	women	27
29	men	27
32	women	36
31	men	36
34	women	35
33	men	35
36	women	34
35	men	34
38	women	33
37	men	33
40	women	32
39	men	32
42	men	31
41	men	31
44	men	30
43	women	30
46	men	29
45	women	29
47	women	28
49	men	27
48	men	27
50	women	26
1	men	25

## Sheet: Patient α°
Patient Number	Observer 1	Observer 2
1	59	59.1	59.1
2	59	59	59
3	63	63.2	63.1
4	57.6	57.6	57.6
5	61.7	61.8	61.8
6	58	58	58
7	62.8	63	62.9
8	57.3	57.2	57.3
9	63.5	63.5	63.5
10	59.5	59.5	59.5
11	57.7	57.6	57.7
12	63.3	62.9	63.1
13	58	58.1	58.1
14	60	60	60
15	57.6	57.2	57.4
16	62.9	62.5	62.7
17	57.6	57.4	57.5
18	63	63	63
19	57.5	57.5	57.5
20	61.5	61.5	61.5
21	63.3	62.9	63.1
22	58.2	58.1	58.2
23	62.4	62	62.2
24	57.6	57.5	57.6
25	57.3	57.5	57.4
26	62.5	63.1	62.8
27	57.4	57.4	57.4
28	60.5	60.9	60.7
29	63.6	63.4	63.5
30	57.3	57.3	57.3
31	62	62	62.1
32	58.2	58.1	58.2
33	63.5	63.4	63.3
34	57.3	57.4	57.4
35	61.9	61.8	61.9
36	59.5	59.3	59.4
37	62.4	62.4	62.4
38	57.4	57.2	57.4
39	63	63.2	63.1
40	58	58	58
41	63.2	63.3	63.3
42	63.6	63.4	63.5
43	57.2	57.3	57.3
44	63	62.8	62.9
45	58.3	58.3	58.3
46	63.2	63.6	63.4
47	57.2	57.4	57.3
48	60.7	60.6	60.6
49	63	63	63
50	59	59.1	59.1

## Sheet: Healthy patients on the left an
Patient Number	right	left
9	63.5	63.5
29	63.5	63.5
42	63.5	63.5
46	63.4	63.2
33	63.3	63.3
41	63.3	63.3
3	63.1	63.2
12	63.1	63.1
21	63.1	63
39	63.1	63.2
18	63	63
49	63	63
7	62.9	62.9
44	62.9	63
26	62.8	62.8
16	62.7	62.7
37	62.4	62.4
23	62.2	62.2
31	62.1	62.1
35	61.9	61.9
5	61.8	61.8
20	61.5	61.5
28	60.7	60.7
48	60.6	60.7
14	60	60
10	59.5	59.5
36	59.4	59.4
1	59.1	59
50	59.1	59
2	59	59
45	58.3	58.2
22	58.2	58.2
32	58.2	58.2
13	58.1	58.1
6	58	58
40	58	58
11	57.7	57.7
4	57.6	57.6
24	57.6	57.6
17	57.5	57.5
19	57.5	57.5
15	57.4	57.4
25	57.4	57.4
27	57.4	57.4
34	57.4	57.4
38	57.4	57.4
8	57.3	57.4
30	57.3	57.2
43	57.3	57.3
47	57.3	57.5
